# Supplementary material for: The Meaning of Chronic Disease Management in the Patient’s Environment: A Critical Ethnographic Study
Source: Healthcare (Basel). 2026 Mar 30;14(7):882. doi: 10.3390/healthcare14070882 (PMC13073744; doi:10.3390/healthcare14070882)
Supplement: Supplementary file 1 [file healthcare-14-00882-s001.zip]

Archive with 1 entries (1 files):
- healthcare-4085403-supplementary.pdf
